# Supplementary material for: Identification of cell death-related biomarkers and immune infiltration in ischemic stroke between male and female patients
Source: Front Immunol. 2023 Jun 26;14:1164742. doi: 10.3389/fimmu.2023.1164742 (PMC10332266; doi:10.3389/fimmu.2023.1164742)
Supplement: Supplementary file 1 [file DataSheet_1.xlsx]

## Sheet: 1.ferroptosis genes
ID	Gene name		Origin: FerrDb database (http://www.zhounan.org/feroptosis/)
1	ABCC1
2	ABCC5
3	ABHD12
4	ACADSB
5	ACO1
6	ACOT1
7	ACSF2
8	ACSL1
9	ACSL3
10	ACSL4
11	ACVR1B
12	ADAM23
13	ADAMTS13
14	ADIPOQ
15	AEBP2
16	AGPAT3
17	AGPS
18	AHCY
19	AIFM2
20	AKR1C1
21	AKR1C2
22	AKR1C3
23	AKT1S1
24	ALDH3A2
25	ALOX12
26	ALOX12B
27	ALOX15
28	ALOX15B
29	ALOX5
30	ALOXE3
31	AMN
32	ANO6
33	AQP3
34	AQP5
35	AQP8
36	AR
37	ARF6
38	ARHGEF26-AS1
39	ARNTL
40	ASAH2
41	ASMTL-AS1
42	ATF2
43	ATF3
44	ATF4
45	ATG13
46	ATG16L1
47	ATG3
48	ATG4D
49	ATG5
50	ATG7
51	ATM
52	ATP5MC3
53	BACH1
54	BAP1
55	BCAT2
56	BECN1
57	BEX1
58	BID
59	BRD2
60	BRD3
61	BRD4
62	BRD7
63	BRDT
64	BRPF1
65	CA9
66	CAMKK2
67	CARS1
68	CAV1
69	CBS
70	CCDC6
71	CD44
72	CD82
73	CDC25A
74	CDCA3
75	CDH1
76	CDKN1A
77	CDKN2A
78	CDO1
79	CFL1
80	CGAS
81	CHAC1
82	CHMP1A
83	CHMP5
84	CHMP6
85	CHP1
86	CIRBP
87	circ_0007142
88	circ_0067934
89	circ0097009
90	circDTL
91	circEPSTI1
92	CircFNDC3B
93	circGFRA1
94	CircIL4R
95	CircKDM4C
96	circKIF4A
97	circPSEN1
98	CircPVT1
99	circRHBG
100	circRHOT1
101	circRNA1615
102	circ-TTBK2
103	CISD1
104	CISD2
105	CISD3
106	CLTRN
107	COPZ1
108	COX4I2
109	CP
110	CPEB1
111	CREB1
112	CREB3
113	CREB5
114	CS
115	CTSB
116	CYB5R1
117	CYBB
118	CYGB
119	CYP4F8
120	DAZAP1
121	DCAF7
122	DDR2
123	DECR1
124	DHODH
125	DLD
126	DNAJB6
127	DPEP1
128	DPP4
129	DUOX1
130	DUOX2
131	ECH1
132	EGFR
133	EGLN2
134	EGR1
135	ELAVL1
136	ELOVL5
137	EMC2
138	ENO3
139	ENPP2
140	EPAS1
141	EPT1
142	ETV4
143	EZH2
144	FABP4
145	FADS1
146	FADS2
147	FANCD2
148	FAR1
149	FBXW7
150	Fer1HCH
151	FGF21
152	FH
153	FLT3
154	FNDC5
155	FOXO4
156	FTH1
157	FTL
158	FTMT
159	FURIN
160	FXN
161	FZD7
162	G6PD
163	G6PDX
164	GABARAPL1
165	GABARAPL2
166	GALNT14
167	GCH1
168	GCLC
169	GDF15
170	GJA1
171	GLRX5
172	GLS2
173	GOT1
174	GPAT4
175	GPX4
176	GRIA3
177	GSK3B
178	GSTM1
179	GSTZ1
180	H19
181	HCAR1
182	HDDC3
183	HELLS
184	HIF1A
185	HILPDA
186	HMGB1
187	HMOX1
188	HOTAIR
189	HRAS
190	hsa_circ_0008367
191	HSF1
192	HSPA5
193	HSPB1
194	IDH1
195	IDH2
196	IDO1
197	IFNA1
198	IFNA10
199	IFNA13
200	IFNA14
201	IFNA16
202	IFNA17
203	IFNA2
204	IFNA21
205	IFNA4
206	IFNA5
207	IFNA6
208	IFNA7
209	IFNA8
210	IFNG
211	IL1B
212	IL6
213	INTS2
214	IREB2
215	ISCU
216	JUN
217	KDM3B
218	KDM4A
219	KDM5A
220	KDM5C
221	KDM6B
222	KEAP1
223	KIF20A
224	KLF2
225	KLHDC3
226	KMT2D
227	KRAS
228	LAMP2
229	LCE2C
230	LCN2
231	LGMN
232	LIFR
233	LIG3
234	LINC00336
235	LINC00472
236	LINC00618
237	LINC01833
238	lncRNA AABR07017145.1
239	LONP1
240	LPCAT3
241	LPIN1
242	LYRM1
243	MAP1LC3A
244	MAP3K11
245	MAP3K14
246	MAPK1
247	MAPK14
248	MAPK3
249	MAPK8
250	MAPK9
251	MAPKAP1
252	MARCHF5
253	MDM2
254	MDM4
255	MEF2C
256	MEG3
257	MEG8
258	METTL14
259	MFN2
260	MGST1
261	MIB1
262	MIB2
263	MICU1
264	MIOX
265	MIR130B
266	MIR135B
267	MIR137
268	MIR15A
269	MIR17
270	miR-182-5p
271	MIR18A
272	MIR190A
273	MIR212
274	MIR214
275	MIR27A
276	MIR302A
277	MIR324
278	MIR335
279	MIR375
280	miR-378a-3p
281	MIR424
282	MIR4443
283	MIR5096
284	MIR522
285	MIR539
286	MIR545
287	MIR670
288	MIR6852
289	miR-7-5p
290	MIR761
291	MIR9-1
292	MIR9-2
293	MIR9-3
294	MIR9-3HG
295	MLLT1
296	MLST8
297	MMD
298	mmu_circRNA_0000309
299	MPC1
300	MS4A15
301	MT1DP
302	MT1G
303	MTCH1
304	MTDH
305	MTF1
306	MTOR
307	MUC1
308	MYB
309	MYCN
310	NCOA3
311	NCOA4
312	NDRG1
313	NEAT1
314	NEDD4
315	NEDD4L
316	NF2
317	NFE2L2
318	NFS1
319	NOS2
320	NOX1
321	NOX3
322	NOX4
323	NOX5
324	NQO1
325	NR1D1
326	NR1D2
327	NR4A1
328	NR5A2
329	NRAS
330	NT5DC2
331	NUPR1
332	OIP5-AS1
333	OSBPL9
334	OTUB1
335	P4HB
336	PANX1
337	PANX2
338	PAQR3
339	PARK7
340	PARP1
341	PARP10
342	PARP11
343	PARP12
344	PARP14
345	PARP15
346	PARP16
347	PARP2
348	PARP3
349	PARP4
350	PARP6
351	PARP8
352	PARP9
353	PDK4
354	PDSS2
355	PEBP1
356	PEDS1
357	PEX10
358	PEX12
359	PEX2
360	PEX3
361	PEX6
362	PGD
363	PGRMC1
364	PHF21A
365	PHKG2
366	PIEZO1
367	PIK3CA
368	PIR
369	PLA2G6
370	PLIN2
371	PML
372	POM121L12
373	POR
374	PPARA
375	PPARD
376	PPARG
377	PPP1R13L
378	PRDX1
379	PRDX6
380	PRKAA1
381	PRKAA2
382	PRKCA
383	PROK2
384	PROM2
385	PRR5
386	PTEN
387	PTGS2
388	PTPN18
389	PTPN6
390	PVT1
391	QSOX1
392	RARRES2
393	RB1
394	RBMS1
395	RELA
396	RHEBP1
397	RICTOR
398	RNF113A
399	RPL8
400	RPTOR
401	RRM2
402	SAT1
403	SCD
404	SCP2
405	SENP1
406	SESN2
407	SIAH2
408	SIRT1
409	SIRT2
410	SIRT3
411	SIRT6
412	SLC11A2
413	SLC16A1
414	SLC1A5
415	SLC25A28
416	SLC38A1
417	SLC39A14
418	SLC39A7
419	SLC3A2
420	SLC40A1
421	SLC7A11
422	SMAD7
423	SMG9
424	SMPD1
425	SNCA
426	SNX4
427	SNX5
428	SOCS1
429	SOX2
430	SQSTM1
431	SRC
432	SREBF1
433	SREBF2
434	SRSF9
435	STAT3
436	STING1
437	STK11
438	SUV39H1
439	TAFAZZIN
440	TBK1
441	TERT
442	TF
443	TFAM
444	TFAP2A
445	TFR2
446	TFRC
447	TGFB1
448	TGFBR1
449	TIMM9
450	TIMP1
451	TLR4
452	TMBIM4
453	TMEM161B-DT
454	TMSB4X
455	TMSB4Y
456	TNFAIP3
457	TOR2A
458	TP53
459	TP63
460	TRIB2
461	TRIM21
462	TRIM26
463	TRIM46
464	TSC1
465	TTPA
466	TXN
467	TYRO3
468	ULK1
469	ULK2
470	USP11
471	USP35
472	USP7
473	VCP
474	VDAC2
475	VDR
476	WIPI1
477	WIPI2
478	WWTR1
479	YAP1
480	YTHDC2
481	YY1AP1
482	ZEB1
483	ZFAS1
484	ZFP36

## Sheet: 2.anoikis genes
ID	Gene name
1	13-dien-15
2	14-3-3σ
3	16-Hydroxycleroda-3
4	16-olide
5	2-Deoxy-D-Glucose
6	A0A0D9R6J9
7	A0A2K5F7Z6
8	A0A2K5JDT7
9	A0A2K5JPK9
10	A0A2K5K259
11	A0A2K5K816
12	A0A2K5KGR6
13	A0A2K5MUB9
14	A0A2K5QYG2
15	A0A2K5V1C2
16	A0A2K5YCM1
17	A0A2K6C897
18	A0A2K6UTU2
19	A0A2R9B508
20	A0A3R5V4A6
21	A0A452GLS1
22	A0A452H3N6
23	A0A452IP02
24	A0A452J5U7
25	A0A4W2BLJ4
26	A0A4X2M9T1
27	A0A5K1UDA6
28	A0A8D0HRY3
29	A0A8D1ALN4
30	ABHD4
31	AKT
32	AKT1
33	AKT3
34	AMPK
35	ANGPTL2
36	ANGPTL4
37	ANRGs
38	APOC1P1-3
39	AR
40	ATF4
41	Avicequinone B
42	Avns
43	BCAR1
44	BCL2
45	BDNF
46	BIT1
47	BLNK
48	BMF
49	BMP4
50	BNIP3
51	BRAF
52	BRMS1
53	BRN2
54	BVES
55	CBX2
56	CCN2
57	CDCP1
58	CDKN1A
59	CDKN2A
60	CEACAM5
61	CEACAM6
62	CEMIP
63	CHEK2
64	CHK2
65	circ_0004585
66	circSIPA1L1
67	CK820_G0022900
68	CK820_G0033463
69	claudin-1
70	Clca3a2
71	CLIC4
72	CR201
73	CRAT
74	CROT
75	CTNNB1
76	curcumin
77	CXCR1
78	CXCR4
79	Cytosolic ME1
80	DAPK1
81	Dapk2
82	DAPK2
83	DGAT2
84	DOC2B
85	DV515_00016482
86	E2F1
87	ENDOG
88	ENOS
89	ER bata
90	EZH2
91	FAIM2
92	FAK
93	FAM188B
94	FAO
95	FASN
96	FOXA1
97	FOXD2-AS1
98	FOXP1
99	FxOH
100	FZD7
101	G1KI57
102	G3QM04
103	G3QXR7
104	G3SMN9
105	GDH1
106	GLI2
107	GSK3β
108	H0WHC7
109	HBXIP
110	HCRP-1
111	HER2
112	HMGA1
113	HMMR
114	HRC
115	ID1
116	Id2
117	Ikbkg
118	IKBKG
119	IL1RAP
120	IL6
121	IL8
122	ILF2
123	INH-B
124	INS
125	integrin
126	integrin α2β1
127	integrin α5
128	Integrin β1
129	Integrin β4
130	integrins α3β1 and α3β5
131	IQGAP1
132	ITGA2
133	ITGA5
134	JAK
135	K7FJA6
136	KDM6A/B
137	KLF4
138	KLF5
139	KRAS
140	L1CAM
141	LATS1
142	LC3B
143	LINC01546
144	LMP1
145	lncRNA ANRIL
146	lncRNA HOTAIR
147	LOC100606608
148	LPCAT1
149	LRRC15
150	M3YE86
151	M91_12740
152	Map3k7
153	MAP3K7
154	MDA-9
155	MEGF11
156	MicroRNA-133b
157	microRNA-146a-5p
158	microRNA-200
159	microRNA-203a
160	microRNA-214-3p
161	MicroRNA-296
162	MicroRNA-6744-5p
163	miR-133a-3p
164	MiR-137
165	miR-138-5p
166	miR-146b-3p
167	miR-181a2
168	miR-181b2
169	miR-3663-3p
170	miR-424-5p
171	miR-450a
172	miR-638
173	miR-7-5p
174	Mitochondrial IF1
175	MitoQ
176	MNX1
177	MOB2
178	Monascin
179	MTOR
180	MTORC2
181	MYBBP1A
182	MYC
183	NADPH oxidase 4
184	N-cadherin
185	NDRG1
186	Neu2
187	NM23-H1
188	NOTCH1
189	Nqo1
190	Nrf2
191	NTRK2
192	NUAK1
193	OLFM4
194	p66ShcA
195	PAI-1
196	PAX8
197	P-cadherin
198	PCMT
199	PDGF‑BB
200	PDK1
201	PDK4
202	PIK3CA
203	PITPNC1
204	PKCα
205	PKIs
206	PLAG1
207	Plakoglobin
208	PLK1
209	POPX2
210	PRKCQ
211	PRKDC
212	proNGF
213	PRP4K
214	PRPH2
215	PTEN
216	PTK2
217	PYK2
218	RING1
219	RPL21
220	SAE
221	SDCBP
222	semaphorin 7a
223	SERTAD1
224	SGK1
225	SH2B3
226	SIK1
227	SIK2_1
228	SIRT3
229	SLC2A1
230	SLUG
231	SmD1
232	SNAI2
233	SOD2
234	SOS2
235	SOX2
236	SPIB
237	SPINK1
238	SRC
239	STAT3
240	STIM1
241	STK11
242	Syndecan-4
243	Syntenin
244	TAB004
245	TCF7L2
246	TDO2
247	TFDP1
248	TGFβ
249	TGFβ2
250	TP53I11
251	TRIP12
252	TrkB
253	TSC2
254	TSSC3
255	TWIST
256	TWIST1
257	U3IAW2
258	Ursolic acid
259	VE-cadherin
260	VEGFA
261	Y705
262	YAP1
263	ZC3H4
264	ZIC2
265	ZNF304
266	ZO-1

## Sheet: origin of anoikis genes
PMID	34654724	35033172	36249029	35013120	35216634	34608584	35927990	36031050	35655258	35905726	35589677	35137850	36291283	35358791	35186918	35864968	35594792	35027562	36157479	35769262	35860876	35732325	35484352	36091049	35625886	35207590	36002694	35773413	35732323	35933456	34554347	36136852	33758996	36058299	35038288	35647611	36123685	35398017	35326667	35437308	35799607	35955669	34992654	34021002	33391517	34518524	33307801	33426736	33440835
Article title from Pubmed	Targeting LRRC15 Inhibits Metastatic Dissemination of Ovarian Cancer	Genome-wide CRISPR/Cas9 library screen identifies PCMT1 as a critical driver of ovarian cancer metastasis	The role and therapeutic significance of the anoikis pathway in renal clear cell carcinoma	ATF4/CEMIP/PKCα promotes anoikis resistance by enhancing protective autophagy in prostate cancer cells	A missing piece of the puzzle in pulmonary fibrosis: anoikis resistance promotes fibroblast activation	BMP4 enhances anoikis resistance and chemoresistance of breast cancer cells through canonical BMP signaling	Tumor Suppressor DAPK1 Catalyzes Adhesion Assembly on Rigid but Anoikis on Soft Matrices	Targeting tumor-associated MUC1 overcomes anoikis-resistance in pancreatic cancer	CircCEMIP promotes anoikis-resistance by enhancing protective autophagy in prostate cancer cells	Reciprocal SOX2 regulation by SMAD1-SMAD3 is critical for anoikis resistance and metastasis in cancer	TGF-β1/SH2B3 axis regulates anoikis resistance and EMT of lung cancer cells by modulating JAK2/STAT3 and SHP2/Grb2 signaling pathways	Nitric oxide regulates adhesiveness, invasiveness, and migration of anoikis-resistant endothelial cells	A Bioinformatics-Based Analysis of an Anoikis-Related Gene Signature Predicts the Prognosis of Patients with Low-Grade Gliomas	Overexpression of CEACAM6 activates Src-FAK signaling and inhibits anoikis, through homophilic interactions in lung adenocarcinomas	The Histone H3K27me3 Demethylases KDM6A/B Resist Anoikis and Transcriptionally Regulate Stemness-Related Genes	TCF7L2 promotes anoikis resistance and metastasis of gastric cancer by transcriptionally activating PLAUR	HuR-dependent SOD2 protein synthesis is an early adaptation to anchorage-independence	HBXIP induces anoikis resistance by forming a reciprocal feedback loop with Nrf2 to maintain redox homeostasis and stabilize Prdx1 in breast cancer	Regulation of pancreatic cancer metastasis through the Gli2-YAP1 axis via regulation of anoikis	Integrins Cooperate With the EGFR/Ras Pathway to Preserve Epithelia Survival and Architecture in Development and Oncogenesis	Opposite roles of Kindlin orthologs in cell survival and proliferation	Prediction of Angiopoietin-like Protein 4-related Signaling Pathways in Cholangiocarcinoma Cells	Evidence of a role for interleukin-6 in anoikis resistance in oral squamous cell carcinoma	Identification and validation of an anoikis-associated gene signature to predict clinical character, stemness, IDH mutation, and immune filtration in glioblastoma	SERTAD1 Sensitizes Breast Cancer Cells to Doxorubicin and Promotes Lysosomal Protein Biosynthesis	The p53-Driven Anticancer Effect of Ribes fasciculatum Extract on AGS Gastric Cancer Cells	HMMR promotes peritoneal implantation of gastric cancer by increasing cell-cell interactions	Disassembly of α6β4-mediated hemidesmosomal adhesions promotes tumorigenesis in PTEN-negative prostate cancer by targeting plectin to focal adhesions	Requirement of CLIC4 Expression in Human Colorectal Cancer Cells for Sensitivity to Growth Inhibition by Fucoxanthinol	ErbB2/Her2-dependent downregulation of a cell death-promoting protein BLNK in breast cancer cells is required for 3D breast tumor growth	Insulin and the insulin receptor collaborate to promote human gastric cancer	TGF-β-Upregulated Lnc-Nr6a1 Acts as a Reservoir of miR-181 and Mediates Assembly of a Glycolytic Complex	Metastatic suppression by DOC2B is mediated by inhibition of epithelial-mesenchymal transition and induction of senescence	The regulators of peroxisomal acyl-carnitine shuttle CROT and CRAT promote metastasis in melanoma	Whole-exome sequencing reveals rare genetic variations in ovarian granulosa cell tumor	SRC plays a specific role in the cross-talk between apoptosis and autophagy via phosphorylation of a novel regulatory site on AMPK	Cell adhesion molecule BVES functions as a suppressor of tumor cells extrusion in hepatocellular carcinoma metastasis	Overexpression of multiple epidermal growth factor like domains 11 rescues anoikis survival through tumor cells-platelet interaction in triple negative breast Cancer cells	MitoQ Inhibits Human Breast Cancer Cell Migration, Invasion and Clonogenicity	Loss of E-cadherin leads to Id2-dependent inhibition of cell cycle progression in metastatic lobular breast cancer	Cervical Cancer Cells-Derived Extracellular Vesicles Containing microRNA-146a-5p Affect Actin Dynamics to Promote Cervical Cancer Metastasis by Activating the Hippo-YAP Signaling Pathway via WWC2	Pharmacological and In Silico Analysis of Oat Avenanthramides as EGFR Inhibitors: Effects on EGF-Induced Lung Cancer Cell Growth and Migration	Development of Biomarker Signatures Associated with Anoikis to Predict Prognosis in Endometrial Carcinoma Patients	Proteomic Screens for Suppressors of Anoikis Identify IL1RAP as a Promising Surface Target in Ewing Sarcoma	The 14-3-3σ protein promotes HCC anoikis resistance by inhibiting EGFR degradation and thereby activating the EGFR-dependent ERK1/2 signaling pathway	LPCAT1 reprogramming cholesterol metabolism promotes the progression of esophageal squamous cell carcinoma	YAP activation in melanoma contributes to anoikis resistance and metastasis	Serum exosomal miR-638 is a prognostic marker of HCC via downregulation of VE-cadherin and ZO-1 of endothelial cells	FAM188B Downregulation Sensitizes Lung Cancer Cells to Anoikis via EGFR Downregulation and Inhibits Tumor Metastasis In Vivo
Gene1	LRRC15	PCMT	MYBBP1A	ATF4	NTRK2	BMP4	DAPK1	TAB004	circ_0004585	SOX2	SH2B3	NO	ANRGs	CEACAM6	KDM6A/B	TCF7L2	SOD2	HBXIP	Gli2	Integrins	Kindlin orthologs	ANGPTL4	interleukin-6	PTK2	SERTAD1	Ribes fasciculatum	HMMR	PTEN	CLIC4	BLNK	insulin	miR-181a2	DOC2B	FAO	BRMS1	AMPK	BVES	MEGF11	MitoQ	Id2	microRNA-146a-5p	Avns	CDKN2A	IL1RAP	14-3-3σ	LPCAT1	yes-associated protein	miR-638	FAM188B
Gene2			TFDP1	CEMIP	ZC3H4														YAP1			PRKDC		PIK3CA				hemidesmosomal proteins				miR-181b2		CROT	NOTCH1								E2F1					VE-cadherin
Gene3			ZNF304	PKCα																		RPL21		PDK4										CRAT	PTK2								ENDOG					ZO-1
Gene4			SRC																					NTRK2											SIK1								EZH2
Gene5			STK11																					ITGA5																			HMGA1
Gene6			SNAI2																																								PLK1
Gene7			CHEK2																																								SLC2A1
Gene8			BCL2
Gene9			PDK4
Gene10			NTRK2
Gene11			IKBKG
[truncated: 151 more columns]

## Sheet: 3.pyroptosis genes
ID	Gene name
1	ABL1
2	ACKR1
3	ACP5
4	ADCY4
5	ADORA1
6	ADORA2A
7	ADORA2B
8	ADORA3
9	AGER
10	AIM2
11	AIM2
12	AIM2
13	AK1
14	ANLN
15	ANO6
16	ANXA2
17	AOAH
18	APIP
19	APOBEC3D
20	APOC1
21	APOE
22	APOL6
23	AQP8
24	ARMCX3
25	ASC
26	ASC1
27	ASNS
28	ATG3
29	ATP8A2
30	AURKA
31	BAK1
32	BAK1
33	BAX
34	BAX
35	BIRC2
36	BMP5
37	BNIP3
38	BRD4
39	BSG
40	BST2
41	BTK
42	C5AR1
43	CAMP
44	CAPN1
45	CAPN1
46	CARD8
47	CASP
48	CASP1
49	CASP1
50	CASP11
51	CASP3
52	CASP3
53	CASP4
54	CASP4
55	CASP5
56	CASP5
57	CASP6
58	CASP6
59	CASP7
60	CASP8
61	CASP8
62	CASP9
63	CASP9
64	CAV1
65	CBX2
66	CCL11
67	CCL19
68	CCL5
69	CCL5
70	CCR2
71	CCR5
72	CD14
73	CD163
74	CD2
75	CD27
76	CD274
77	CD36
78	CD3D
79	CD3E
80	CD44
81	CD72
82	CD74
83	CD86
84	CD96
85	CDC37
86	CDCA8
87	CDH19
88	CDK9
89	CDKN2A
90	CEBPB
91	CECR1
92	CHI3L1
93	CHMP2A
94	CHMP2B
95	CHMP2B
96	CHMP3
97	CHMP3
98	CHMP4A
99	CHMP4B
100	CHMP4B
101	CHMP4C
102	CHMP4C
103	CHMP6
104	CHMP7
105	CHMP7
106	CIITA
107	circ-NNT
108	CISD2
109	CLDN1
110	CLIC6
111	CLPS
112	COTL1
113	CPS1
114	CPTP
115	CRTAC1
116	CSDMA
117	CSRP2
118	CTLA4
119	CTSG
120	CTSL
121	CTSV
122	CXCL1
123	CXCL10
124	CXCL13
125	CXCL8
126	CXCR4
127	CXCR6
128	CYCS
129	CYCS
130	CYP27A1
131	CYP4B1
132	DDIT4
133	DDX3X
134	DDX58
135	DES
136	DFNA5
137	DHX9
138	DKK1
139	DLGAP1‐AS1
140	DMRTA2
141	DOK1
142	DPP8
143	DPP9
144	DRD2
145	EEF2K
146	EGFR
147	ELANE
148	ELANE
149	ELAVL1
150	ELOVL2
151	EN1
152	ENPP2
153	EPB41L3
154	EYA4
155	FADD
156	FCN1
157	FCRLB
158	FGF21
159	FNDC4
160	FNDC5
161	FOXO3
162	FTH1
163	FTL
164	FTL3
165	G6PD
166	GABARAP
167	GADMA
168	GAPDH
169	GBP1
170	GBP1
171	GBP2
172	GBP3
173	GBP5
174	GGPD
175	GJA1
176	GJB3
177	GLMN
178	GNG10
179	GPA33
180	GPER1
181	GPK4
182	GPSM1
183	GPX3
184	GPX4
185	GPX4
186	GSDMA
187	GSDMA
188	GSDMB
189	GSDMB
190	GSDMC
191	GSDMC
192	GSDMD
193	GSDMD
194	GSDMDN
195	GSDME
196	GSDME
197	GSMAD
198	GSMB
199	GSMDC
200	GZMA
201	GZMA
202	GZMB
203	GZMK
204	HAS3
205	HAVCR1
206	HBD
207	HDAC3
208	HDAC6
209	HILPDA
210	HLA-DQB1-AS1
211	HLA-DRA
212	HLA-E
213	HMGB1
214	HMGB1
215	HMOX1
216	HSF1
217	HSP90AA1
218	IDO1
219	IFI16
220	IFIT3
221	IGFBP2
222	IGLL5
223	IKBKE
224	IL12
225	IL18
226	IL18RAP
227	IL1A
228	IL1B
229	IL1RN
230	IL1RN
231	IL1β
232	IL27RA
233	IL2RG
234	IL32
235	IL36B
236	IL36G
237	IL6
238	ILα
239	ILβ
240	IRAK4
241	IRF1
242	IRF2
243	IRF2
244	IRF2-DT
245	IRF3
246	IRF4
247	IRF6
248	IRF8
249	IRGM
250	ISG20
251	KIAA1671
252	KIF7
253	KLHDC7B
254	KLRB1
255	KLRB1
256	KPNA2
257	KRT7
258	LAG3
259	LGALS1
260	LIMD2
261	LINC00582
262	LINC01871
263	LINC02036
264	LINC02585
265	LINC02881
266	lncRNAGAS5
267	LOC102553434
268	LPCAT1
269	LRPPRC
270	LYN
271	MALT1
272	MAP3K7
273	MAPK8
274	MAPK9
275	MAPT
276	MATK
277	MEFV
278	MELK
279	METTL3
280	MEX3A
281	miR-107
282	miR-326
283	MKI67
284	MLK1
285	MLKL
286	MLRP7
287	MMP1
288	MMP7
289	MMP9
290	MRE11
291	MSR1
292	MST1
293	MT1G
294	MUC16
295	NAIP
296	NCKAP5L
297	NEIL3
298	NEK7
299	NEK7
300	NFE2L2
301	NFKB1
302	NFKB2
303	NF-κB1
304	NIN
305	NKG7
306	NLRC1
307	NLRC3
308	NLRC4
309	NLRC4
310	NLRC5
311	NLRP1
312	NLRP1
313	NLRP12
314	NLRP12
315	NLRP14
316	NLRP2
317	NLRP2
318	NLRP3
319	NLRP3
320	NLRP6
321	NLRP6
322	NLRP7
323	NLRP7
324	NLRP9
325	NLRP9
326	NLRX1
327	NLRX1
328	NOD1
329	NOD1
330	NOD2
331	NOD2
332	NOOD2
333	NOS2
334	NR1D1
335	NR1H2
336	NR2C2
337	NR4A1
338	NRAS
339	OAS1
340	OLFM2
341	OsteopontinN
342	P2RX7
343	PANX1
344	PANX1
345	PARP1
346	PCGR2A
347	PCSK9
348	PDCD6
349	PDGFRL
350	PDL1
351	PECAM1
352	PEG10
353	PELP1
354	PGF
355	PIGR
356	PJVK
357	PJVK
358	PKIB
359	PKM
360	PKN1
361	PKN2
362	PLAT
363	PLCG1
364	PLCG1
365	PLK1
366	POP1
367	PRDM1
368	PRDX6
369	PRF1
370	PRF1
371	PRKACA
372	PRKACA
373	PRKCB
374	PRKN
375	PSMB8
376	PSRC1
377	PTCRA
378	PTEN
379	PTGS2
380	PXDNL
381	PYCARD
382	PYCARD
383	RAC2
384	RBCK1
385	RELB
386	RGS2
387	RIPK3
388	RPARPAS1
389	RPP14
390	SAMR1
391	SCAF11
392	SCAF11
393	SDHB
394	SERPINE1
395	SIRT1
396	SIX2
397	SLC16A4
398	SLC1A5
399	SLC2A1
400	SLC2A3
401	SLC2AG
402	SLC31A2
403	SLC3A2
404	SLC7A11
405	SOCS1
406	SQSTM1
407	SRXN1
408	ssGSEA
409	STAP1
410	STAT1
411	STAT3
412	STING1
413	STK4
414	STXBP2
415	SYNGR3
416	TAGAP
417	TET2
418	TFAM
419	TFEB
420	TGFB2
421	TIGAR
422	TIGHT
423	TIMP1
424	TIRAP
425	TIRAP
426	TLR2
427	TLR3
428	TLR4
429	TLR4
430	TMEM154
431	TNF
432	TNFRSF10B
433	TNFRSF11B
434	TNFRSF14
435	TNS4
436	TOMM20
437	TP53
438	TP53
439	TP63
440	TP63
441	TRAF6
442	TREM2
443	TRIB3
444	TRIM21
445	TRIM24
446	TRIM31
447	TRPV4
448	TUBB6
449	TXNIP
450	TXNRD1
451	UBE2D2
452	UBR2
453	UTS2
454	UTS2
455	VDR
456	VDR
457	VOPP1
458	VSIG4
459	WNK1
460	Z68871.1
461	ZBP1
462	ZDHHC1
463	ZEB1AS1
464	ZKSCAN2
465	ZNF683

## Sheet: origin of pyroptosis genes
PMID	33828074	34226539	34485134	34179006	34820376	34327145	34630565	35123387	34816605	35018108	35547808	35443644	35047554	35479097	35574296	35574984	35571620	35646872	35102195	35682857	35242200	36061051	35664308	35123464	35569433	36106070	36092153	36249562	35433410	35154117	35574367	35571289	35299842	35847844	36249755	35846123	35933981	36188246	35813821	35399245	35401700	36138348	36237236	35839032	35342302	36118860	35535333	36267972	35085103
Article title from Pubmed	A novel defined pyroptosis-related gene signature for predicting the prognosis of ovarian cancer	Identification of the pyroptosis‑related prognostic gene signature and the associated regulation axis in lung adenocarcinoma	A Pyroptosis-Related Gene Signature for Predicting Survival in Glioblastoma	The Pyroptosis-Related Signature Predicts Prognosis and Indicates Immune Microenvironment Infiltration in Gastric Cancer	Identification and Validation of Pyroptosis-Related Gene Signature to Predict Prognosis and Reveal Immune Infiltration in Hepatocellular Carcinoma	Pyroptosis-Related Gene Signatures Can Robustly Diagnose Skin Cutaneous Melanoma and Predict the Prognosis	Identification of a Pyroptosis-Related Gene Signature for Prediction of Overall Survival in Lung Adenocarcinoma	The pyroptosis-related gene signature predicts prognosis and indicates immune activity in hepatocellular carcinoma	Predicting the prognosis of glioma by pyroptosis-related signature	A Pyroptosis-Related Gene Prognostic Index Correlated with Survival and Immune Microenvironment in Glioma	Pyroptosis-Related Gene Signature Predicts Prognosis and Indicates Immune Microenvironment Infiltration in Glioma	Identification of a pyroptosis-related prognostic signature in breast cancer	The Pyroptosis-Related Gene Signature Predicts the Prognosis of Hepatocellular Carcinoma	Pyroptosis-Related Signature Predicts Prognosis and Immunotherapy Efficacy in Muscle-Invasive Bladder Cancer	A Pyroptosis-Related Gene Panel for Predicting the Prognosis and Immune Microenvironment of Cervical Cancer	Identification of pyroptosis-related gene prognostic signature in head and neck squamous cell carcinoma	Pyroptosis-Related Gene Signature and Expression Patterns in the Deterioration of Atherosclerosis	Identification of a Pyroptosis-Related Gene Signature for Predicting the Immune Status and Prognosis in Lung Adenocarcinoma	Construction and validation of a pyroptosis-related gene signature associated with the tumor microenvironment in uveal melanoma	The Pyroptosis-Related Gene Prognostic Index Associated with Tumor Immune Infiltration for Pancreatic Cancer	A Pyroptosis-Related Gene Signature to Predict Patients' Prognosis and Immune Landscape in Liver Hepatocellular Carcinoma	Pyroptosis-related gene-based prognostic signature for predicting the overall survival of oral squamous cell carcinoma patients	Pyroptosis-Related Gene Signature Predicts the Prognosis and Immune Infiltration in Neuroblastoma	Development of a prognostic pyroptosis-related gene signature for head and neck squamous cell carcinoma patient	Comprehensive analysis of a pyroptosis-related gene signature of clinical and biological value in acute myeloid leukaemia	A novel pyroptosis-related gene signature for predicting laryngeal carcinoma prognosis	Pyroptosis-Related Gene Model Predicts Prognosis and Immune Microenvironment for Non-Small-Cell Lung Cancer	Pyroptosis-related gene expression patterns and corresponding tumor microenvironment infiltration characterization in ovarian cancer	A Novel Defined Pyroptosis-Related Gene Signature for Predicting Prognosis and Treatment of Glioma	Identifying a Novel Defined Pyroptosis-Associated Long Noncoding RNA Signature Contributes to Predicting Prognosis and Tumor Microenvironment of Bladder Cancer	The Expression of Pyroptosis-Related Gene May Influence the Occurrence, Development, and Prognosis of Uterine Corpus Endometrial Carcinoma	A Pyroptosis-Related Gene Signature Associated with Prognosis and Tumor Immune Microenvironment in Gliomas	Roles of Pyroptosis-Related Gene Signature in Prediction of Endometrial Cancer Outcomes	Novel Pyroptosis-Related Gene Signatures Identified as the Prognostic Biomarkers for Bladder Carcinoma	Identification pyroptosis-related gene signature to predict prognosis and associated regulation axis in colon cancer	Pyroptosis-Related Gene to Construct Prognostic Signature and Explore Immune Microenvironment and Immunotherapy Biomarkers in Bladder Cancer	A gene signature comprising seven pyroptosis-related genes predicts prognosis in pediatric patients with acute myeloid leukemia	Construction of a Prognosis Model of the Pyroptosis-Related Gene in Multiple Myeloma and Screening of Core Genes	Identification of Pyroptosis-Related Gene Signatures and Construction of the Risk Model to Predict BCR in Prostate Cancer	Prognostic significance of pyroptosis-related factors in lung adenocarcinoma	A Novel Pyroptosis-Related Gene Signature for Predicting Prognosis in Kidney Renal Papillary Cell Carcinoma	A pyroptosis-related gene signature predicting survival and tumor immune microenvironment in breast cancer and validation	A newly identified pyroptosis-related gene signature for predicting prognosis of patients with hepatocellular cancer	Identification of a pyroptosis-related prognosis gene signature and its relationship with an immune microenvironment in gliomas	Identification of a Pyroptosis-Related Gene Signature and Effect of Silencing the CHMP4C and CASP4 in Pancreatic Adenocarcinoma	A pyroptosis-related gene signature for prognosis and immune microenvironment of pancreatic cancer	Identification of the Pyroptosis-Related Prognosis Gene Signature and Immune Infiltration in Hepatocellular Carcinoma	A novel association of pyroptosis-related gene signature with the prognosis of hepatocellular carcinoma	A novel pyroptosis-related signature predicts prognosis and response to treatment in breast carcinoma
Gene1	GPX4	PRKACA	PRKACA	CASP1	PRKACA	NAIP	CHMP4B	GSDMC	CASP3	CASP3	CASP4	ATP8A2	BAK1	GSDMA	CHMP4C	CASP1	CCL19	PRKACA	AIM2	AIM2	CASP3	AIM2	NLRP3	AIM2	BAK1	CHMP7	BNIP3	GPX4	IRAK4	GPX4	BAK1	BAX	GPX4	CRTAC1	ZBP1	PRKACA	CHMP2A	CYCS	CHMP2A	MKI67	CASP8	IL18	CASP8	CYCS	CHMP4C	AIM2	PLCG1	CHMP4A	CASP8
Gene2	NLRP7	NOD1	NOD1	CASP3	NOD1	GSDMC	BAX	NLRP1	CASP4	DPP9	CASP9	PXDNL	CHMP4B	GSDMB	GZMB	GSDME	CD86	NOD1	CASP1	GBP1	CASP4	CASP1	CASP3	CASP1	PYCARD	GSDME	CASP9	NLRP2	RELB	NLRP7	CHMP2A	CASP3	GSDMD	GSDMB	SCAF11	NOD1	PRKACA	NLRP9	CHMP4C	BTK	CASP9	GPX4	GSDME	IL1A	CASP4	CASP1	GSDMC	HMGB1	GZMB
Gene3	NLRP2	NLRP1	NLRP1	CASP4	NLRP1	GSDMA	CHMP2A	NOOD2	CASP6	MAPK8	GSDMC	IGLL5	GSDMC	GSDMC	TNF	IL6	CTSL	NLRP1	CASP5	HMGB1	CASP6	CASP3	IL18	CASP3	GPX4	GZMB	CAPN1	NLRP7	HMOX1	NLRP2	GSDMD	CASP4	GSDME	AIM2	PRKACA	NLRP1	CASP9	AIM2	CYCS	MST1	CHMP2A	GSDMC	NOD2	IL6		CASP3		PLK1	ZBP1
Gene4	CASP3	ELANE	ELANE	CASP5	ELANE	GSDMB	GPX4	CHMP7	CASP8	PELP1	IL1A	PIGR	NLRP6	GSDMD		NLRP1	CECR1	ELANE	CASP8	IL18	CASP8	CASP4	GSDMB	CASP4	ZBP1	CASP9		CASP3	TP53	CASP3	IRF2		IL6	FOXO3	NOD2	ELANE	IRF2	NOD2	CASP6	TUBB6	GPX4	GSDMD	PLCG1	PRKACA		CASP5
Gene5	CASP6	TNF	TNF	CASP8	TNF	NLRP1	IL1A	GSDME	CASP9	TOMM20		LIMD2	NOD2	GSDME		NLRP2	PCGR2A	TNF	GSDMC	IRF6	GPX4	CASP5		CASP5	CHMP2A	IL6		CASP6	TLR4	CASP6	GPX4		NOD2		GZMA	TNF	CHMP3	CHMP3	CASP8		IL6	GAPDH		NLRP2		GSDMA
Gene6	TNF	IL1B	IL1B	GSDMB	IL1B	IL18	TP63	CHMP2B	PRKACA			PSMB8	PLCG1	CASP1		NLRP6	APOC1	IL1B	GSDMD	NEK7	GSDMA	CASP6		CASP6	CHMP4B	NLRP1		IL6	IL18	TNF	GSDMB		PYCARD		GSDMD	IL1B	HMGB1	GSDME	GPX4		IRF1			NLRP7		GSDMC
Gene7	IL1B	IL18	IL18	GSMDC	IL18	CASP4	NLRP2	CASP3	ELANE			MATK	SCAF11	CASP3		NOD2	CD163	IL18	IL18	NLRP1	GSDME	CASP8		CASP8	CASP6			GSDMA	GBP1	IL1B	TIRAP				CASP8	IL18	AIM2		TIRAP					BAK1		IL1B
Gene8	IL18	PYCARD	PYCARD	GSDMD	PYCARD	FOXO3	MLRP7	CASP8				CHI3L1		CASP4			MMP9	PYCARD	IL6	PLCG1	NLRP3	CASP9		CASP9	NLRP2			PYCARD	GBP2	IL18	TNF				CASP5	PYCARD								BAX		IL6
Gene9	CASP8	CASP5	CASP5	GSDME	CASP5	PYCARD	CHMP4A	NOD1				CLIC6		CASP5			MSR1	CASP5	NLRP6		NLRP7	ELANE		ELANE	NOD1			NLRC4	GBP3	CASP8					CASP3	CASP5								CASP1		IL18
Gene10	NLRP6	NLRC4	NLRC4	GZMA	NLRC4	APIP	PLCG1	HMGB1				IL27RA		CASP6			CD36	NLRC4	NOD2		NOD1	GPX4		GPX4	CHMP7			NLRP3	CASP1	NLRP6					CASP1	NLRC4								CASP3		NLRP1
Gene11	IL6	NLRP3	NLRP3	GZMB	NLRP3	CASP1	TP53	IL1A				CXCL1		CASP7			CXCR4	NLRP3	PLCG1		NOD2	GSDMA		GSDMA				CASP5	AOAH	IL6					APIP	NLRP3								CASP4		NLRP2
Gene12	GSDMA	IL6	IL6		IL6	GSDMD	CASP3	TP53				KLHDC7B		CASP8			CXCL8	IL6			PLCG1	GSDMB		GSDMB				AIM2	IRF8	GSDMA						IL6								CHMP2A		NLRP3
Gene13	GSDMC	CASP1	CASP1		CASP1	DHX9	CASP6	CHMP4C				APOBEC3D		CASP9			ACKR1	CASP1			SCAF11	GSDMC		GSDMC				NLRP6	PYCARD	GSDMC						CASP1								CHMP4A		NLRP7
Gene14	PYCARD	GSDMB	GSDMB		GSDMB	GSDME	CASP8	CASP6				ELOVL2		GZMA			CYP27A1	GSDMB			NLRP6	GSDMD		GSDMD				NOD2	TRAF6	PYCARD						GSDMB								CHMP6		NOD2
Gene15	CASP5	PJVK	PJVK		PJVK	CASP3	CHMP4C	BAX				PLAT		GZMB			APOE	PJVK				GSDME		GSDME				GSDMC	DDX58	CASP5						PJVK								GSDMD		TNF
Gene16	AIM2	CASP4	CASP4		CASP4	NLRP9	GSDMB	CHMP4B				KLRB1					MMP7	CASP4				IL18		IL18				TNF	TIGAR	AIM2						CASP4								GSDME		GPX4
Gene17	NOD2	NLRP7	NLRP7		NLRP7	NLRP3	ELANE	BAK1									ADORA3	NLRP7				IL1B		IL1B				IL1B	PANX1	NOD2						NLRP7								HMGB1		PYCARD
Gene18	NLRC4	CASP3	CASP3		CASP3	IL1B	IL6	CHMP3									OAS1	CASP3				IL6		IL6				IL18	GSMB	NLRC4						CASP3								IL18
Gene19	NLRP3	CASP6	CASP6		CASP6	NLRC4	NLRP3	IL6									IFIT3	CASP6				NLRC4		NLRC4				CASP8	ADCY4	NLRP3						CASP6								IRF2
Gene20	CASP1	CASP8	CASP8		CASP8	AIM2	CHMP7	TNF									ACP5	CASP8				NLRP1		NLRP1				CASP1		CASP4						CASP8								TP53
Gene21	GSDMB	GSDMA	GSDMA		GSDMA		NLRP1	IL1B										GSDMA				NLRP2		NLRP2				CASP4		CASP1						GSDMA								AIM2
Gene22	SCAF11	GSDMC	GSDMC		GSDMC		GSDMB	NLRP3										GSDMC				NLRP3		NLRP3				ELANE		PRKACA						GSDMC								CASP6
Gene23	PJVK	AIM2	AIM2		AIM2		PYCARD	CASP5										AIM2				NLRP6		NLRP6				TIRAP		ELANE						AIM2								CASP9
Gene24	CASP9	GSDMD	GSDMD		GSDMD		CASP5	CASP4										GSDMD				NLRP7		NLRP7				SCAF11		TIRAP						GSDMD								NOD1
Gene25	NOD1	CASP9	CASP9		CASP9		BAK1	CASP1										CASP9				NOD1		NOD1				PJVK		SCAF11						CASP9								NOD2
Gene26	PLCG1	GSDME	GSDME		GSDME		AIM2	IL18										GSDME				NOD2		NOD2				NOD1		PJVK						GSDME								SCAF11
Gene27	NLRP1	TIRAP	TIRAP		TIRAP		CHMP3	CASP9										TIRAP				PJVK		PJVK				CASP9		CASP9						TIRAP								PYCARD
Gene28	GSDME	NOD2	NOD2		NOD2		CYCS	NLRP7										NOD2				PLCG1		PLCG1				PLCG1		NOD1						NOD2
Gene29	ELANE	SCAF11	SCAF11		SCAF11		HMGB1	NLRP6										SCAF11				PRKACA		PRKACA				NLRP1		PLCG1						SCAF11
Gene30	TIRAP	GPX4	GPX4		GPX4			GSDMB										GPX4				PYCARD		PYCARD				GSDME		NLRP1						GPX4
Gene31	CASP4	NLRP2	NLRP2		NLRP2			CHMP2A										NLRP2				SCAF11		SCAF11				PRKACA		GSDME						NLRP2
Gene32	GSDMD	NLRP6	NLRP6		NLRP6			CHMP4A										NLRP6				TIRAP		TIRAP				GSDMD		GSDMD						NLRP6
Gene33	PRKACA	PLCG1	PLCG1		PLCG1			GPX4										PLCG1				TNF		TNF				GSDMB		GSDMB						PLCG1
Gene34								CHMP6														GZMA								P2RX7
Gene35								GSDMD														GZMB								NAIP
Gene36																						β2-M								CLPS
Gene37																						TREM2								TLR4
Gene38																						NLRP9
Gene39																						NAIP
Gene40																						ZBP1
Gene41																						APIP
Gene42																						DHX9
Gene43
Gene44
Gene45
Gene46
Gene47
Gene48
Gene49
Gene50
Gene51
Gene52
Gene53
Gene54
Gene55
Gene56
Gene57
Gene58
Gene59
Gene60
Gene61
Gene62
Gene63
Gene64
Gene65
Gene66
Gene67
Gene68
Gene69
Gene70
Gene71
Gene72
Gene73
Gene74
Gene75
Gene76
Gene77
Gene78
Gene79
Gene80
Gene81
Gene82
Gene83
Gene84
Gene85
Gene86
Gene87
Gene88
Gene89
Gene90
Gene91
Gene92
Gene93
Gene94
Gene95
Gene96
Gene97
Gene98
Gene99
Gene100
Gene101
Gene102
Gene103
Gene104
Gene105
Gene106
Gene107
Gene108
Gene109
Gene110
Gene111
Gene112
Gene113
Gene114
Gene115
Gene116
Gene117
[truncated: 222 more columns]

## Sheet: 4.cuproptosis genes
ID	Gene name
1	ABCB6
2	AC002066.1
3	AC002398.1
4	AC004832.5
5	AC004943.2
6	AC004967.2
7	AC005014.2
8	AC005041.3
9	AC005046.1
10	AC005479.2
11	AC005696.4
12	AC005884.1
13	AC006449.3
14	AC006947.1
15	AC007128.1
16	AC007613.1
17	AC008280.2
18	AC008752.2
19	AC008764.2
20	AC008771.1
21	AC009495.1
22	AC009902.2
23	AC009974.2
24	AC010168.2
25	AC010422.4
26	AC010789.2
27	AC010834.3
28	AC010894.2
29	AC010999.2
30	AC011462.4
31	AC011747.1
32	AC012073.1
33	AC012313.5
34	AC012443.2
35	AC012676.3
36	AC013267.1
37	AC016747.2
38	AC018653.3
39	AC019069.1
40	AC020634.2
41	AC020917.2
42	AC021148.2
43	AC022098.1
44	AC022182.1
45	AC022210.1
46	AC025171.4
47	AC026355.2
48	AC026412.3
49	AC026979.4
50	AC027514.1
51	AC032011.1
52	AC064836.3
53	AC068205.2
54	AC069222.1
55	AC073316.3
56	AC073896.3
57	AC079160.1
58	AC079209.1
59	AC079922.2
60	AC080023.1
61	AC084781.2
62	AC087501.4
63	AC090517.2
64	AC090541.1
65	AC090587.1
66	AC090587.2
67	AC090617.5
68	AC090809.1
69	AC092614.1
70	AC093382.1
71	AC098484.2
72	AC098487.1
73	AC099329.2
74	AC099850.3
75	AC099850.4
76	AC103703.1
77	AC105020.5
78	AC105398.1
79	AC106820.5
80	AC110995.1
81	AC138904.1
82	AC139720.2
83	AC156455.1
84	AC245060.7
85	AC24560.4
86	ACD07406.3
87	ACD08014.1
88	ACD22182.2
89	ACD67930.3
90	ACD98679.1
91	ADPGK-AS1
92	AGAP2-AS1
93	AL 451085.3
94	AL 589765.4
95	AL022323.1
96	AL031775.1
97	AL031985.3
98	AL033384.2
99	AL109936.9
100	AL117336.2
101	AL118556.1
102	AL132800.1
103	AL136419.3
104	AL137847.1
105	AL138756.1
106	AL157888.1
107	AL158163.2
108	AL158166.1
109	AL161729.4
110	AL162458.1
111	AL162632.3
112	AL354696.2
113	AL354733.3
114	AL354833.2
115	AL354993.2
116	AL356804.1
117	AL359397.1
118	AL360270.1
119	AL365356.1
120	AL365361.1
121	AL441992.1
122	AL451123.1
123	AL512306.2
124	AL513190.1
125	AL513550.1
126	AL591767.1
127	AL606489.1
128	AL645608.6
129	AL928654.1
130	ANK3
131	ANKRD9
132	AOC1
133	AP001619.1
134	AP001775.2
135	AP003059.1
136	AP003119.3
137	AP003555.1
138	AP006545.1
139	APP
140	ARF1
141	ATL3
142	ATOX1
143	ATP1A4
144	ATP78
145	ATP7A
146	ATP7B
147	ATP7B
148	ATRX
149	BACE1
150	BAD
151	BCAS1
152	BECN1
153	BTBD16
154	C6orf99
155	C7
156	CACNA1D
157	CARD8-AS1
158	CCDC22
159	CCL8
160	CCNY
161	CCS
162	CD209
163	CD274
164	CDC20
165	CDKN2A
166	CDKN2A-DT
167	CENPM
168	CFHR3
169	CIC
170	CLDN10
171	CNNM3-DT
172	COX11
173	COX19
174	COX7B
175	CP
176	CRFs
177	CRGs
178	CRIM1-DT
179	CTLA4
180	CTSE
181	CYFIP2
182	CYP1A1
183	CYP26B1
184	CYP2C9
185	CYP4B1
186	CYP4F12
187	Cytor
188	DAXX
189	DBH
190	DBT
191	DLAT
192	DLD
193	DLO
194	DLST
195	DNMBP-AS1
196	DSS
197	EBLN3P
198	EGFR
199	EIF1B-AS1
200	ELN-AS1
201	ENAM
202	EPO
203	FAM3B
204	FDX1
205	FOXD2-AS1
206	FUBP1
207	GCSH
208	GIHCG
209	GLS
210	glutaminase
211	GORAB-AS1
212	GRHL3-AS1
213	GSEC
214	GSPT1
215	GSS
216	H1-10-AS1
217	HAVCR2
218	HCG15
219	HHLA3
220	HIF1A-AS3
221	HK2
222	HMGB1
223	HMGCS2
224	HNF1B
225	HSD11B1-AS1
226	HSF1
227	IDH1
228	ISCA2
229	KDM4A-AS1
230	KIF2C
231	KRT5
232	L3MBTL2-AS1
233	LIAS
234	LINC 02446
235	LINC00205
236	LINC00271
237	LINC00339
238	LINC00426
239	LINC00471
240	LINC00511
241	LINC00565
242	LINC00578
243	LINC00592
244	LINC00861
245	LINC01094
246	LINC01106
247	LINC01138
248	LINC01150
249	LINC01252
250	LINC01301
251	LINC01305
252	LINC01410
253	LINC01515
254	LINC01605
255	LINC02027
256	LINC02154
257	LINC02175
258	LINC02195
259	LINC02476
260	LINC02542
261	LINC02635
262	LINC02848
263	LIPA1
264	LIPT1
265	lipt1
266	LIPT2
267	LRP1-AS
268	LRP4-AS1
269	MAGEA6
270	MALINC1
271	MAN2C1
272	MAP1LC3A
273	MAP2K1
274	MECOM-AS1
275	MFF-DT
276	MINCR
277	MIR100HG
278	miR-137-3p
279	MIR210HG
280	miR-3171
281	miR-3189-3p
282	miR-3620-3p
283	miR-3911
284	miR-4652-3p
285	miR-5003-3p
286	miR-504-3p
287	miR-548aq-5p
288	miR-548f-3p
289	miR-6764-5p
290	miR-760
291	miR-767-5p
292	miR-892a
293	MITD1
294	MKLN1-AS
295	MPC1
296	MRF1
297	MRPL15
298	MRPL17
299	MRPL21
300	MRPS23
301	MRPS5
302	MRPS7
303	MT1A
304	MT1E
305	MT1F
306	MT1G
307	MT1H
308	MT1M
309	MT1X
310	MT2A
311	MT3
312	MT-CO2
313	MTF1
314	MTF2
315	MTG1
316	MTOR
317	MUC16
318	NDUFA1
319	NDUFA2
320	NDUFA8
321	NDUFB1
322	NDUFB2
323	NF1
324	NFE2L2
325	NIFK-AS1
326	NLRP3
327	Nucleophosmin 1
328	NUP153-AS1
329	PCED1B-AS1
330	PDE3A
331	PDH8
332	PDHA1
333	PDHA1
334	PDHB
335	PDHX
336	PDK1
337	PHDA1
338	PICSAR
339	PIH1D2
340	PIK3CA
341	PLBD1-AS1
342	POLH-AS1
343	PPIC-AS1
344	PRKAR1B-AS2
345	PRND
346	PRNP
347	PTEN
348	PTTG1
349	QRFPR
350	RGS10
351	RNF216P1
352	RPL23AP7
353	RPS25
354	SCAT2
355	SCO1
356	SCO2
357	SEMA3A
358	SENCR
359	SEPSECS-AS1
360	SERPINB3
361	SFN
362	SLC18B1
363	SLC22A5
364	SLC23A2
365	SLC25A3
366	SLC25A5
367	SLC30A2
368	SLC31A1
369	SLC31A1
370	SLC31A2
371	SLC6A3
372	SNCA
373	SNHG15
374	SNHG16
375	SNHG8
376	SP2-AS1
377	SRP54
378	SSBP1
379	SUCLG2-AS1
380	TIMMDC1
381	TNFRSF10A-AS1
382	TOX3
383	TP53
384	TSPOAP1-AS1
385	TTN
386	TTN-AS1
387	UBE2D2
388	UBE2D3
389	UBE2D4
390	UNC5B-AS1
391	UPK3A
392	USP30−AS1
393	VIM-AS1
394	WAC−AS1
395	WDFY3-AS2
396	WDR72
397	YTH DF 3-AS1
398	ZEB1-AS1
399	ZFHX2-AS1
400	ZKSCAN2-DT
401	ZNF 197-AS1
402	ZNF571-AS1
403	ZNF775-AS1

## Sheet: origin of cuproptosis genes
PMID	35627236	35790864	35898502	35938003	35938003	35875087	36177029	36050740	35937995	35979353	36212138	35990642	35967366	36110851	35910212	35966780	36226193	36211378	36248908	36250008	36092887	36147507	35965536	36092880	36211401	36211458	35938036	36221373	35923305	35936736	36046242	36213162	36186455	36010978	36106123	35996075	36212436	36246586	36204323	36253436	36263125	36033443	36203594	36203428	36248857	36195876	36160015	36072656	36119835
Article title from Pubmed	A Novel Cuproptosis-Related Prognostic Gene Signature and Validation of Differential Expression in Clear Cell Renal Cell Carcinoma	A novel Cuproptosis-related LncRNA signature to predict prognosis in hepatocellular carcinoma	Cuproptosis-Related Risk Score Predicts Prognosis and Characterizes the Tumor Microenvironment in Hepatocellular Carcinoma	Cuproptosis-Related lncRNAs are Biomarkers of Prognosis and Immune Microenvironment in Head and Neck Squamous Cell Carcinoma	Cuproptosis-Related lncRNAs are Biomarkers of Prognosis and Immune Microenvironment in Head and Neck Squamous Cell Carcinoma	Molecular Subtyping Based on Cuproptosis-Related Genes and Characterization of Tumor Microenvironment Infiltration in Kidney Renal Clear Cell Carcinoma	Identification of cuproptosis-related subtypes, cuproptosis-related gene prognostic index in hepatocellular carcinoma	Cuproptosis-related lncRNA predict prognosis and immune response of lung adenocarcinoma	Identification and Validation of Cuproptosis-Related Prognostic Signature and Associated Regulatory Axis in Uterine Corpus Endometrial Carcinoma	Prognostic analysis of cuproptosis-related gene in triple-negative breast cancer	Cuproptosis-related lncRNAs predict the clinical outcome and immune characteristics of hepatocellular carcinoma	Cuproptosis scoring system to predict the clinical outcome and immune response in bladder cancer	A novel signature to guide osteosarcoma prognosis and immune microenvironment: Cuproptosis-related lncRNA	The cuproptosis-related signature associated with the tumor environment and prognosis of patients with glioma	Cuproptosis-Associated lncRNA Establishes New Prognostic Profile and Predicts Immunotherapy Response in Clear Cell Renal Cell Carcinoma	Identification and immunological characterization of cuproptosis-related molecular clusters in Alzheimer's disease	The cuproptosis-related signature predicts prognosis and indicates immune microenvironment in breast cancer	Cuproptosis-related modification patterns depict the tumor microenvironment, precision immunotherapy, and prognosis of kidney renal clear cell carcinoma	A novel cuproptosis-related molecular pattern and its tumor microenvironment characterization in colorectal cancer	A novel cuproptosis-related prognostic signature and potential value in HCC immunotherapy	A novel cuproptosis-related gene signature for predicting prognosis in cervical cancer	Comprehensive multiomics analysis of cuproptosis-related gene characteristics in hepatocellular carcinoma	Construction and validation of a cuproptosis-related lncRNA signature as a novel and robust prognostic model for colon adenocarcinoma	A Cuproptosis-Related Gene Model For Predicting the Prognosis of Clear Cell Renal Cell Carcinoma	A novel cuproptosis-related subtypes and gene signature associates with immunophenotype and predicts prognosis accurately in neuroblastoma	HMGB1 is a mediator of cuproptosis-related sterile inflammation	A novel risk model based on cuproptosis-related lncRNAs predicted prognosis and indicated immune microenvironment landscape of patients with cutaneous melanoma	Cuproptosis-related gene signatures for predicting prognosis of lung adenocarcinoma	Cuproptosis-Related Gene - SLC31A1, FDX1 and ATP7B - Polymorphisms are Associated with Risk of Lung Cancer	A novel cuproptosis-related prognostic lncRNA signature and lncRNA MIR31HG/miR-193a-3p/TNFRSF21 regulatory axis in lung adenocarcinoma	A novel defined cuproptosis-related gene signature for predicting the prognosis of lung adenocarcinoma	Relationships of Cuproptosis-Related Genes With Clinical Outcomes and the Tumour Immune Microenvironment in Hepatocellular Carcinoma	Risk model of hepatocellular carcinoma based on cuproptosis-related genes	Identification of a Novel Cuproptosis-Related Gene Signature for Prognostic Implication in Head and Neck Squamous Carcinomas	A novel cuproptosis-related lncRNA nomogram to improve the prognosis prediction of gastric cancer	High expression of cuproptosis-related SLC31A1 gene in relation to unfavorable outcome and deregulated immune cell infiltration in breast cancer: an analysis based on public databases	Identification of cuproptosis-related patterns and construction of a scoring system for predicting prognosis, tumor microenvironment-infiltration characteristics, and immunotherapy efficacy in breast cancer	Cuproptosis-Related genes in the prognosis of colorectal cancer and their correlation with the tumor microenvironment	Signature of seven cuproptosis-related lncRNAs as a novel biomarker to predict prognosis and therapeutic response in cervical cancer	Identification of cuproptosis-related subtypes and development of a prognostic signature in colorectal cancer	Identification of cuproptosis-related subtypes in lung adenocarcinoma and its potential significance	Development and validation of cuproptosis-related gene signature in the prognostic prediction of liver cancer	Identification of cuproptosis -related subtypes, the development of a prognosis model, and characterization of tumor microenvironment infiltration in prostate cancer	Identification of novel cuproptosis-related lncRNA signatures to predict the prognosis and immune microenvironment of breast cancer patients	Cuproptosis regulator-mediated patterns associated with immune inﬁltration features and construction of cuproptosis-related signatures to guide immunotherapy	System analysis based on the cuproptosis-related genes identifies LIPT1 as a novel therapy target for liver hepatocellular carcinoma	Construction of five cuproptosis-related lncRNA signature for predicting prognosis and immune activity in skin cutaneous melanoma	Cuproptosis-related lncRNA: Prediction of prognosis and subtype determination in clear cell renal cell carcinoma	Cuproptosis-related gene SLC31A1 is a potential predictor for diagnosis, prognosis and therapeutic response of breast cancer
Gene1	CDKN2A	AC138904.1	FDX1	LIPT1	AL132800.1	ENAM	FDX1	AC016747.2	CDKN2A	ATP7A	GSEC	FDX1	AL645608.6	PIK3CA	HHLA3	CDKN2A	DLD	SLC31A1	CTLA4	C7	ATP7A	LIPT2	AP001619.1	ATP7B	PDHA1	HMGB1	LINC01150	SP2-AS1	SLC31A1	AC008764.2	DLAT	PDH8	KIF2C	MRPL15	LINC01150	SLC31A1	FDX1	FDX1	AL441992.1	MIR210HG	FDX1	ATP7A	DLAT	GORAB-AS1	FDX1	LIPT1	VIM-AS1	FOXD2-AS1	SLC31A1
Gene2	DLAT	AC099329.2			AC090587.1	WDR72		LINC00205	GLS	DLST	AL158166.1	LIAS	AL591767.1	MUC16	H1-10-AS1	SLC31A1	PDHB	SLC31A2		MAGEA6	DBT	PDHA1	AC020917.2	DLAT			EBLN3P	AC087501.4	FDX1	AL022323.1	DLD	SLC31A1	PTTG1	MRPS7	CD209		LIAS	LIAS	LINC01305	SLC18B1	DLD	DLAT	FDX1	AC 079922.2	LIPT1		AC012443.2	SUCLG2-AS1
Gene3	DLD	GIHCG			AC079160.1	CLDN10		AC006947.1	LIPT1	LIAS	AC005479.2	LIPT1	UNC5B-AS1	NF1	PICSAR	ATP7B	ATP7B	COX11		HK2	DLAT	ATP7B	AC002066.1	DLD			MIR100HG	AC090541.1	ATP7B	ELN-AS1	GCSH	ATP78	CENPM	MRPL21	HAVCR2		LIPT1	LIPT1	AL354833.2	MAN2C1	SLC31A1	GLS	MRF1	AL 589765.4	LIAS		MALINC1	LINC00271
Gene4	FDX1	DNMBP-AS1			AC011462.4	HMGCS2		LINC00592		LIPT1	AL365361.1	DLD	CARD8-AS1	TTN	LINC02027	LIPT1	ATP7A	SCO1		CYP26B1	FDX1	FDX1	LINC01252	LIAS			WAC−AS1			LINC00578	LIAS	FDX1	CDC20	MRPL17			DLD	DLD	CNNM3-DT	ATL3	MTF1	POLH-AS1	DLD	AC 005696.4	DLD		AL354696.2	NUP153-AS1
Gene5	GLS	DNMBP-AS1			AL157888.1	CYFIP2		AC020634.2		PDHA1	AC026412.3	DLAT	AC098487.1	TP53	SNHG15	MTF1	DLAT	SCO2		EPO	SLC31A1	LIPT1	AC010789.2	SLC31A1			LINC00339				LIPT1	CCS	CYP2C9	MRPS23			DLAT	DLAT	SCAT2	RGS10		AL117336.2	LIAS	Cytor	DLAT		HSD11B1-AS1	LINC02154
Gene6	PDHA1				GRHL3-AS1	QRFPR		AC026355.2			AL031985.3	PDHA1	AC005041.3	PTEN	SNHG8	FDX1	DLST	SLC25A3				GCSH	LINC02542	DBT			USP30−AS1				PDHA1	LIAS	SFN	MRPS5			PDHA1	PHDA1	AL354733.3	GSPT1		MKLN1-AS	LIPT1	ZNF 197-AS1	PDHA1
Gene7	PDHB				SNHG16			LINC02848			LINC00426	PDHB	LIPT1	EGFR	LINC00471	GLS	SLC31A1	ATP7A				DLD	AL356804.1	FDX1			AC009495.1				PDHB	LIPT1	CFHR3	MTG1			PDHB	PDHB	AC009902.2	CCNY		AC005479.2	PDHB	AC 002398.1	PDHB
Gene8					AC021148.2			ZNF571-AS1			AC009974.2	MTF1	DLAT	IDH1	EIF1B-AS1	PDHA1	DBT	ATP7B				MTF2	ZFHX2-AS1	PDHB							ATP7B	CDKN2A		RPS25			MTF1	MTF1				AL928654.1	GLS	AL 451085.3	MTF1
Gene9								CRIM1-DT			AC245060.7	GLS	FDX1	TP53	LINC02154	DLD	FDX1	MT2A				ATP7A	AC008752.2								FDX1	BAD		SRP54			GLS	GLS				AL031985.3	PDHA1	YTH DF 3-AS1	GLS
Gene10								SEPSECS-AS1				CDKN2A		ATRX	MINCR	DLAT	lipt1	MT-CO2				GLS	AC012313.5								SLC31A1	GLS		SSBP1			CDKN2A	CDKN2A					CDKN2A	AC 008771.1	CDKN2A
Gene11								HIF1A-AS3						CIC		PDHB	LIAS	DBH				CDKN2A										ATP7A												LINC 02446
Gene12								AC013267.1						FUBP1		LIAS	GCSH	MAP2K1				SLC31A1										MTF1
Gene13								LINC02635									PDHA1	PDK1				DLAT										MTOR
Gene14								AL162632.3										UBE2D2				MPC1										DLAT
Gene15								AC004832.5										UBE2D3				LIAS										DLO
Gene16								AC032011.1										UBE2D4				PDH8										PDHA1
Gene17																		CCL8
Gene18																		CD274
Gene19																		MT1X
Gene20																		MT1G
Gene21																		MT1F
Gene22
Gene23
Gene24
Gene25
Gene26
Gene27
Gene28
Gene29
Gene30
Gene31
Gene32
Gene33
Gene34
Gene35
Gene36
Gene37
Gene38
Gene39
Gene40
Gene41
Gene42
[truncated: 39 more columns]
